# Supplementary material for: Three new species of Grouvellinus Champion, 1923 from Maliau Basin, Sabah, Borneo, discovered by citizen scientists during the first Taxon Expedition (Insecta, Coleoptera, Elmidae)
Source: Zookeys. 2018 Apr 30;(754):1–21. doi: 10.3897/zookeys.754.24276 (PMC5938320; doi:10.3897/zookeys.754.24276)
Supplement: XML Treatment for Grouvellinus quest [file zookeys.754.24276-treatment2.xml]

<!DOCTYPE tp:taxon-treatment
  PUBLIC "-//TaxonX//DTD Taxonomic Treatment Publishing DTD v0 20100105//EN" "tax-treatment-NSO.dtd">
<tp:taxon-treatment xmlns:tp="http://www.plazi.org/taxpub"><tp:treatment-meta><kwd-group><label>Taxon classification</label><kwd><named-content xmlns:xlink="http://www.w3.org/1999/xlink" content-type="kingdom">Animalia</named-content></kwd><kwd><named-content xmlns:xlink="http://www.w3.org/1999/xlink" content-type="order">Coleoptera</named-content></kwd><kwd><named-content xmlns:xlink="http://www.w3.org/1999/xlink" content-type="family">Elmidae</named-content></kwd></kwd-group><mixed-citation publication-type="journal"><person-group><name><surname>Freitag</surname><given-names>Hendrik</given-names></name><name><surname>Pangantihon</surname><given-names>Clister V.</given-names></name><name><surname>Njunjić</surname><given-names>Iva</given-names></name></person-group><article-title>Three new species of <italic><tp:taxon-name><tp:taxon-name-part taxon-name-part-type="genus" reg="Grouvellinus">Grouvellinus</tp:taxon-name-part></tp:taxon-name></italic> Champion, 1923 from Maliau Basin, Sabah, Borneo, discovered by citizen scientists during the first Taxon Expedition (<tp:taxon-name><tp:taxon-name-part taxon-name-part-type="class">Insecta</tp:taxon-name-part></tp:taxon-name>, <tp:taxon-name><tp:taxon-name-part taxon-name-part-type="genus" reg="Coleoptera">Coleoptera</tp:taxon-name-part></tp:taxon-name>, <tp:taxon-name><tp:taxon-name-part taxon-name-part-type="genus" reg="Elmidae">Elmidae</tp:taxon-name-part></tp:taxon-name>)</article-title><source>Zookeys</source><day>30</day><month>4</month><year>2018</year><volume>2018</volume><issue>754</issue><fpage>1</fpage><lpage>21</lpage><pub-id pub-id-type="doi">10.3897/zookeys.754.24276</pub-id></mixed-citation></tp:treatment-meta><tp:nomenclature><tp:taxon-name>
              <tp:taxon-name-part taxon-name-part-type="genus" reg="Grouvellinus">Grouvellinus</tp:taxon-name-part>
              <tp:taxon-name-part taxon-name-part-type="species" reg="quest">quest</tp:taxon-name-part>
              <object-id xmlns:xlink="http://www.w3.org/1999/xlink" content-type="zoobank" xlink:type="simple">http://www.zoobank.org/8998CB72-A2AD-4D43-AEA0-5382BD450D93</object-id>
            </tp:taxon-name><tp:taxon-status xmlns:xlink="http://www.w3.org/1999/xlink" xlink:type="simple">sp. n.</tp:taxon-status><xref ref-type="fig" rid="F2">Figures 3</xref><xref ref-type="fig" rid="F5">, 7</xref><xref ref-type="fig" rid="F6">, 8</xref></tp:nomenclature><tp:treatment-sec sec-type="type locality" id="SECID0EDKAE"><title>Type locality.</title><p>Malaysia, Sabah (Eastern Borneo Island), Maliau Basin, Creek east of ‘Nepenthes Camp’, ca. <named-content xmlns:xlink="http://www.w3.org/1999/xlink" content-type="dwc:verbatimCoordinates" xlink:type="simple"><named-content content-type="geo-json" specific-use="{&#34;type&#34;:&#34;Point&#34;,&#34;coordinates&#34;:[116.879167,4.749167]}" id="NCID0EMKAE" xlink:type="simple">4°44'57"N, 116°52'45"E</named-content></named-content>, 1000 m <abbrev xmlns:xlink="http://www.w3.org/1999/xlink" xlink:title="above sea level (elevation)" id="ABBRID0ERKAE" xlink:type="simple">a.s.l</abbrev>. (Fig. <xref ref-type="fig" rid="F10">12B</xref>).</p></tp:treatment-sec><tp:treatment-sec sec-type="type material" id="SECID0EZKAE"><title>Type material.</title><p>
              <bold>Holotype</bold> ♂ (<named-content xmlns:xlink="http://www.w3.org/1999/xlink" content-type="dwc:institutional_code" xlink:type="simple">BOR/COL</named-content>): “MALAYSIA: Sabah: Maliau Basin: \ Creek E Nepenthes Camp; bottom rock, \ run; ca. <named-content xmlns:xlink="http://www.w3.org/1999/xlink" content-type="dwc:verbatimCoordinates" xlink:type="simple"><named-content content-type="geo-json" specific-use="{&#34;type&#34;:&#34;Point&#34;,&#34;coordinates&#34;:[116.879167,4.732500]}" id="NCID0EJLAE" xlink:type="simple">4°43'57"N, 116°52'45"E</named-content></named-content>, ca. 1000m <abbrev xmlns:xlink="http://www.w3.org/1999/xlink" xlink:title="above sea level (elevation)" id="ABBRID0EOLAE" xlink:type="simple">a.s.l</abbrev>. \ 01.X.2017, leg. I. Njunjić, P. Serail, C. de Groot (NepC3g)”; terminal parts of abdomen incl. aedeagus glued separately on entomological cards. <bold>Paratypes</bold>: 3 ♂, 4 ♀ (<named-content xmlns:xlink="http://www.w3.org/1999/xlink" content-type="dwc:institutional_code" xlink:type="simple">BOR/COL</named-content>): same data as holotype; 3 ♂, 3 ♀ (<named-content xmlns:xlink="http://www.w3.org/1999/xlink" content-type="dwc:institutional_code" xlink:type="simple">BOR/COL</named-content>) “MALAYSIA: Sabah: Maliau Basin: \ Giluk River; Cryptochorinae water plants, \ run; ca. <named-content xmlns:xlink="http://www.w3.org/1999/xlink" content-type="dwc:verbatimCoordinates" xlink:type="simple"><named-content content-type="geo-json" specific-use="{&#34;type&#34;:&#34;Point&#34;,&#34;coordinates&#34;:[116.872500,4.743333]}" id="NCID0EBMAE" xlink:type="simple">4°44'36"N, 116°52'21"E</named-content></named-content>, ca. 980m a.s. \ l.01.X.2017, leg. I. Njunjić, H. Freitag, L. Seip, P. Piccoli (GilR2r)”; 1 ♂, 5 ♀, (<named-content xmlns:xlink="http://www.w3.org/1999/xlink" content-type="dwc:institutional_code" xlink:type="simple">BOR/COL</named-content>) “MALAYSIA: Sabah: Maliau Basin: \ upstr. Giluk Falls; bottom rock, run; \ ca. <named-content xmlns:xlink="http://www.w3.org/1999/xlink" content-type="dwc:verbatimCoordinates" xlink:type="simple"><named-content content-type="geo-json" specific-use="{&#34;type&#34;:&#34;Point&#34;,&#34;coordinates&#34;:[116.877222,4.746944]}" id="NCID0EOMAE" xlink:type="simple">4°44'49"N, 116°52'38"E</named-content></named-content>, ca. 950m <abbrev xmlns:xlink="http://www.w3.org/1999/xlink" xlink:title="above sea level (elevation)" id="ABBRID0ETMAE" xlink:type="simple">a.s.l</abbrev>. \ 01.X.2017, leg. I. Njunjić, CV. Pangantihon, P. Serail (GilF3g)”; 1 ♂, 1 ♀ (<named-content xmlns:xlink="http://www.w3.org/1999/xlink" content-type="dwc:institutional_code" xlink:type="simple">NMW</named-content>) “BRUNEI: Mt. Pagon \ 61 ARIF3 \ <named-content xmlns:xlink="http://www.w3.org/1999/xlink" content-type="dwc:verbatimCoordinates" xlink:type="simple"><named-content content-type="geo-json" specific-use="{&#34;type&#34;:&#34;Point&#34;,&#34;coordinates&#34;:[115.261278,4.343278]}" id="NCID0E6MAE" xlink:type="simple">4°20'35.8"N, 115°15'40.6"E</named-content></named-content> \ 5.VI.2012 \ leg. K. Baker”; 5 ♂, 4 ♀ (<named-content xmlns:xlink="http://www.w3.org/1999/xlink" content-type="dwc:institutional_code" xlink:type="simple">NMW</named-content>) “BRUNEI: Muara, Mukin Kilanas, \ Wasai Kendal Fall; sandy lowland creek; \ sec. forest; c.10m asl, c. <named-content xmlns:xlink="http://www.w3.org/1999/xlink" content-type="dwc:verbatimCoordinates" xlink:type="simple"><named-content content-type="geo-json" specific-use="{&#34;type&#34;:&#34;Point&#34;,&#34;coordinates&#34;:[114.883333,4.866667]}" id="NCID0EMNAE" xlink:type="simple">4°52'N, 114°53'E</named-content></named-content> \ 15.6.1997 leg. Mendoza (3)”.</p></tp:treatment-sec><tp:treatment-sec sec-type="etymology" id="SECID0ERNAE"><title>Etymology.</title><p>The species epithet refers to the English noun ‘quest’ (search, aspiration) in reference to the intense search for riffle beetles at Maliau Basin which was a big quest for the citizen scientists involved in the project. Additionally, the new species is named for the Dutch popular science magazine QUEST of which journalist Paul Serail joined the first taxon expedition. The word is used as a noun in apposition.</p></tp:treatment-sec><tp:treatment-sec sec-type="description" id="SECID0EWNAE"><title>Description.</title><p>
              <italic>Body</italic> elongate obovate, 1.5–1.8 mm long (<abbrev xmlns:xlink="http://www.w3.org/1999/xlink" xlink:title="calculated length" id="ABBRID0E5NAE" xlink:type="simple">CL</abbrev>), 0.73–0.85 mm wide (<abbrev xmlns:xlink="http://www.w3.org/1999/xlink" xlink:title="maximum elytral width" id="ABBRID0ECOAE" xlink:type="simple">EW</abbrev>), 2.1 times as long as wide (<abbrev xmlns:xlink="http://www.w3.org/1999/xlink" xlink:title="calculated length" id="ABBRID0EGOAE" xlink:type="simple">CL</abbrev>/<abbrev xmlns:xlink="http://www.w3.org/1999/xlink" xlink:title="maximum elytral width" id="ABBRID0EKOAE" xlink:type="simple">EW</abbrev>).</p><p>
              <italic>Dorsal colouration</italic> (Figs <xref ref-type="fig" rid="F2">3</xref>, <xref ref-type="fig" rid="F5">7A</xref>) predominantly black; tarsi, antennae, and maxillary palps reddish dark brown; pubescence yellow. Ventral side (Fig. <xref ref-type="fig" rid="F5">7B, C</xref>) reddish dark brown.</p><p>
              <italic>Head</italic> 0.35–0.37 mm wide (<abbrev xmlns:xlink="http://www.w3.org/1999/xlink" xlink:title="head width, including eyes" id="ABBRID0ECPAE" xlink:type="simple">HW</abbrev>); <abbrev xmlns:xlink="http://www.w3.org/1999/xlink" xlink:title="interocular distance" id="ABBRID0EGPAE" xlink:type="simple">ID</abbrev> 0.14–0.21 mm; partly retractable; frons, clypeus, and labrum sparsely pubescent, slightly denser laterally; punctures small and scattered; intervals flat, glabrous. Frontoclypeal suture almost straight. Eyes very slightly protruding. Antennae genus-typical, rarely exposed, usually semi-circularly folded around anterior eye margin.</p><p>
              <italic>Pronotum</italic> (Fig. <xref ref-type="fig" rid="F5">7A</xref>) 0.49–0.55 mm long (<abbrev xmlns:xlink="http://www.w3.org/1999/xlink" xlink:title="pronotal length" id="ABBRID0ESPAE" xlink:type="simple">PL</abbrev>), 0.56–0.64 mm wide (<abbrev xmlns:xlink="http://www.w3.org/1999/xlink" xlink:title="maximum pronotal width" id="ABBRID0EWPAE" xlink:type="simple">PW</abbrev>), wider than long (<abbrev xmlns:xlink="http://www.w3.org/1999/xlink" xlink:title="pronotal length" id="ABBRID0E1PAE" xlink:type="simple">PL</abbrev>/MW), widest posterior 0.25, distinctly narrower than elytra, anteriorly moderately attenuate; anterior margin distinctly convex; median carina absent, sublateral carinae present, but indistinct at posterior 0–0.2; oblique impression shallow, extending from mid lateral rim to posterior 0.2; laterobasal impression shallow; pronotal disc distinctly vaulted, very densely punctate; punctures small and shallowly impressed; setae moderately long, often broken off; anterior and anteriolateral portions sparsely punctate; interstices glabrous and flat; impressions and lateral margins rugose. Hypomeron rugose.</p><p>
              <italic>Prosternum</italic> (Fig. <xref ref-type="fig" rid="F5">7B</xref>) short; lateral portions with very dense, fine pubescence (plastron); median portion including process medially broadly impressed and glabrous; margins finely striate; prosternal process sub-pentagonal, much wider than long.</p><p>
              <italic>Scutellum</italic> (Fig. <xref ref-type="fig" rid="F5">7A</xref>) sub-cordiform, flat and glabrous.</p><fig id="F5" position="float" orientation="portrait"><label>Figure 7.</label><caption><p>
                  <italic><tp:taxon-name><tp:taxon-name-part taxon-name-part-type="genus" reg="Grouvellinus">Grouvellinus</tp:taxon-name-part> <tp:taxon-name-part taxon-name-part-type="species" reg="quest">quest</tp:taxon-name-part></tp:taxon-name></italic> sp. n. (paratype males from NepC3g): <bold>A</bold> anterio-dorsal aspect with pronotum <bold>B</bold> posterio-ventral aspect with ventrites 1–5 <bold>C</bold> anterio-ventral aspect with prosternum, meso- and metaventrite.</p></caption><graphic xmlns:xlink="http://www.w3.org/1999/xlink" xlink:href="zookeys-754-001-g005.jpg" position="float" orientation="portrait" xlink:type="simple" id="oo_199882.jpg"/></fig><p>
              <italic>Elytra</italic> (Figs <xref ref-type="fig" rid="F2">3</xref>, <xref ref-type="fig" rid="F5">7A</xref>) roundly elongate, strongly convex dorsally, 1.08–1.29 mm long (<abbrev xmlns:xlink="http://www.w3.org/1999/xlink" xlink:title="elytral length" id="ABBRID0EYRAE" xlink:type="simple">EL</abbrev>), ca. 1.4 times as long as wide (<abbrev xmlns:xlink="http://www.w3.org/1999/xlink" xlink:title="elytral length" id="ABBRID0E3RAE" xlink:type="simple">EL</abbrev>/<abbrev xmlns:xlink="http://www.w3.org/1999/xlink" xlink:title="maximum elytral width" id="ABBRID0EASAE" xlink:type="simple">EW</abbrev>), sub-parallel basal 0.1–0.5, apices separately rounded (in both sexes), with eight longitudinal, moderately to slightly impressed rows of punctures; punctures somewhat regularly arranged, much larger (1.5–2.5 times of intervals) and deeper impressed basally, very small (0.2–0.4 times of intervals) and more shallowly impressed apically; less regularly arranged in lateral rows; interstices rugose except for almost glabrous apical portion; intervals 3, 5, 7, 8 with <!--PageBreak-->crenulate carinae approx. from basal 0.05 to 0.75, particularly on 2<sup>nd</sup> interval distinctly elevated basal 0.1–0.3; carinate intervals 5 and 7 convergent basal 0.05–0.15; all carinae with row of yellowish pubescence; lateral elytral margin serrate.</p><p>
              <italic>Mesoventrite</italic> (Fig. <xref ref-type="fig" rid="F5">7B</xref>) with deep subtrapezoidal grooves behind procoxae, medially with pair of oval impressions in males, the latter more indistinct or lacking in females.</p><p>
              <italic>Metaventrite</italic> (Fig. <xref ref-type="fig" rid="F5">7B</xref>) with irregular impressions, except for almost glabrous disc with longitudinally impression along median suture; interstices on marginal portions somewhat irregularly micro-striate to micro-reticulate.</p><p>
              <italic>Abdominal ventrites</italic> (Fig. <xref ref-type="fig" rid="F5">7C</xref>). Ventrite 1 with pair of longitudinal carinae bordering glabrous disc; ventrites 1–2 glabrous medially; lateral portions of ventrites 1–2 and almost entire ventrites 4–5 densely covered with plastron and scattered moderately long setae (Fig. <xref ref-type="fig" rid="F5">7C</xref>); apex and lateral margins of ventrite 5 more densely pubescent.</p><p>
              <italic>Legs</italic> (Fig. <xref ref-type="fig" rid="F2">3</xref>) slightly shorter than body; hind leg longest; tibia longer than tarsus and femur in all legs; coxae, femora, and tibiae moderately densely covered with short adpressed setae; inner (ventral) edge of distal tibia and tarsomeres 1–4 with fringe of long trichoid <!--PageBreak-->setae and short spine-like setae; outer (dorsal) edge of all femora and tibiae with longitudinal row of spine-like setae (in both sexes); apex of tibiae with pair of apical spines (most conspicuous at hind tibia). Legs not conspicuously varying between male and female.</p><p>
              <italic>Aedeagus</italic> (Fig. <xref ref-type="fig" rid="F6">8A, B</xref>) 550–560 μm long, 130–150 μm wide. Phallobase slightly asymmetrical basally, reaching ca. basal 0.6 of total aedeagus length. Median lobe moderately slender, gradually tapered towards a sub-globularly expanded apex; sub-globular apex bent ventrad (lateral view). Ventral sac apically inflated internally densely stippled and with dense fringe of moderately short, thin and comparably delicate spines; few of those overreaching apical fringe. Parameres slightly shorter than median lobe, apically moderately truncate and slightly dilated ventrally (lateral view), moderately broad and evenly conical from insertion to apical 0.15 in lateral view, usually with more than 30 trichoid setae in apical half, most of them at inner face; most apical setae longest and inserted at outer surface.</p><p>
              <italic>Male sternite IX</italic> with median strut moderately long and almost rectangularly bent sub-distally; posterior portion entirely fringed with a broad, distinctly sclerotized margin; posterior margin rounded; paraprocts sub-equal in length, not reaching apical margin.</p><p>
              <italic>Ovipositor</italic> (Fig. <xref ref-type="fig" rid="F6">8C</xref>). Total length ca. 620 μm. Stylus ca. 45 μm long, slightly conical basad, very slightly bent outwards, with ca. six short sensilla. Coxite approx. half as long as entire ovipositor (ca. 300 μm), with scattered extremely short, acute setae (most densely near apex) and few apical, hook-like sensilla; distal portion medially very slender, 2.4 times as long as proximal portion, inner margin pubescent (rather inconspicuous). Valvifer almost as long as coxite (ca. 280 μm), caudal portion slightly sclerotized and with scattered, extremely short, acute setae; fibula almost straight.</p><fig id="F6" position="float" orientation="portrait"><label>Figure 8.</label><caption><p>
                  <italic><tp:taxon-name><tp:taxon-name-part taxon-name-part-type="genus" reg="Grouvellinus">Grouvellinus</tp:taxon-name-part> <tp:taxon-name-part taxon-name-part-type="species" reg="quest">quest</tp:taxon-name-part></tp:taxon-name></italic> sp. n. (paratype male &amp; female from ‘NepC3g’): <bold>A</bold> aedeagus in lateral view <bold>B</bold> aedeagus in ventral view <bold>C</bold> ovipositor in ventral view (right half). Scale bars: 0.1 mm.</p></caption><graphic xmlns:xlink="http://www.w3.org/1999/xlink" xlink:href="zookeys-754-001-g006.jpg" position="float" orientation="portrait" xlink:type="simple" id="oo_199883.jpg"/></fig></tp:treatment-sec><tp:treatment-sec sec-type="variability" id="SECID0EAVAE"><title>Variability.</title><p>The paratypes from Brunei are among the smallest specimens within the given measurement ranges and have a somewhat smoother elytral surface with less impressed punctures and less elevated carinae; the aedeagus agrees well in the distinctive features (shape, size and setation of parameres; shape and size of median lobe), but the phallobase is slightly longer (0.67 of total aedeagus length), slightly slenderer and more ventrally bent basally. In specimens from either locality, elytra and pronotum are commonly incrusted with deposits making proper examination of the surface structure hardly possible.</p></tp:treatment-sec><tp:treatment-sec sec-type="Larva" id="SECID0EFVAE"><title>Larva.</title><p>Unknown.</p></tp:treatment-sec><tp:treatment-sec sec-type="Differential diagnosis" id="SECID0EKVAE"><title>Differential diagnosis.</title><p>
              <italic><tp:taxon-name><tp:taxon-name-part taxon-name-part-type="genus" reg="Grouvellinus">Grouvellinus</tp:taxon-name-part> <tp:taxon-name-part taxon-name-part-type="species" reg="quest">quest</tp:taxon-name-part></tp:taxon-name></italic> sp. n. superficially resembles the Indonesian species <italic><tp:taxon-name><tp:taxon-name-part taxon-name-part-type="genus" reg="Grouvellinus">G.</tp:taxon-name-part> <tp:taxon-name-part taxon-name-part-type="species" reg="aeneus">aeneus</tp:taxon-name-part></tp:taxon-name></italic> (Grouvelle, 1896), but it is slightly larger (<abbrev xmlns:xlink="http://www.w3.org/1999/xlink" xlink:title="calculated length" id="ABBRID0EGWAE" xlink:type="simple">CL</abbrev>: 1.5–1.8 mm vs. total length 1.5–1.7 mm), black (vs. brown), and the pronotal disc is flat between punctures (vs. shagreened). Based on the only available undamaged male material of <italic><tp:taxon-name><tp:taxon-name-part taxon-name-part-type="genus" reg="Grouvellinus">G.</tp:taxon-name-part> <tp:taxon-name-part taxon-name-part-type="species" reg="aeneus">aeneus</tp:taxon-name-part></tp:taxon-name></italic> (see <xref ref-type="bibr" rid="B11">Jäch 1984</xref>; <named-content xmlns:xlink="http://www.w3.org/1999/xlink" content-type="dwc:institutional_code" xlink:type="simple">NMW</named-content>: “Bali Baturiti D. Limnol. Exp.”) that was, however, not determined with absolute certainty, there are distinct differences in their aedeagi: larger (550–560 μm long), with longer phallobase (&gt; half total length) and with sub-globular, ventrally bent tip of the median lobe in <italic><tp:taxon-name><tp:taxon-name-part taxon-name-part-type="genus" reg="Grouvellinus">G.</tp:taxon-name-part> <tp:taxon-name-part taxon-name-part-type="species" reg="quest">quest</tp:taxon-name-part></tp:taxon-name></italic> sp. n. (vs. smaller (400 μm long), with shorter phallobase (&lt; half total length) and regularly rounded tip of median lobe in <italic><tp:taxon-name><tp:taxon-name-part taxon-name-part-type="genus" reg="Grouvellinus">G.</tp:taxon-name-part> <tp:taxon-name-part taxon-name-part-type="species" reg="aeneus">aeneus</tp:taxon-name-part></tp:taxon-name></italic>). <italic><tp:taxon-name><tp:taxon-name-part taxon-name-part-type="genus" reg="Grouvellinus">G.</tp:taxon-name-part> <tp:taxon-name-part taxon-name-part-type="species" reg="quest">quest</tp:taxon-name-part></tp:taxon-name></italic> sp. n. and all other new species treated in here can easily be distinguished from the only know Malaysian species <italic><tp:taxon-name><tp:taxon-name-part taxon-name-part-type="genus" reg="Grouvellinus">G.</tp:taxon-name-part> <tp:taxon-name-part taxon-name-part-type="species" reg="bishopi">bishopi</tp:taxon-name-part></tp:taxon-name></italic> by the absence of a median pronotal carina.</p></tp:treatment-sec><tp:treatment-sec sec-type="distribution" id="SECID0EKYAE"><title>Distribution.</title><p>This species is known only from Borneo Island, namely the upper Maliau Basin in Sabah and two sites in Brunei (Fig. <xref ref-type="fig" rid="F9">11</xref>).</p><!--PageBreak--></tp:treatment-sec><tp:treatment-sec><!--Section generated to contain objects referenced in tp:taxon-treatment.--><fig id="F2" position="float" orientation="portrait"><label>Figures 2–4.</label><caption><p>Habitus of the new <italic><tp:taxon-name><tp:taxon-name-part taxon-name-part-type="genus" reg="Grouvellinus">Grouvellinus</tp:taxon-name-part></tp:taxon-name></italic> species collected from the Maliau Basin: <bold>2</bold> <italic><tp:taxon-name><tp:taxon-name-part taxon-name-part-type="genus" reg="Grouvellinus">G.</tp:taxon-name-part> <tp:taxon-name-part taxon-name-part-type="species" reg="leonardodicaprioi">leonardodicaprioi</tp:taxon-name-part></tp:taxon-name></italic> sp. n. (image of holotype male partly complemented) <bold>3</bold> <italic><tp:taxon-name><tp:taxon-name-part taxon-name-part-type="genus" reg="Grouvellinus">G.</tp:taxon-name-part> <tp:taxon-name-part taxon-name-part-type="species" reg="quest">quest</tp:taxon-name-part></tp:taxon-name></italic> sp. n. (paratype male from ‘NepC3g’) <bold>4</bold> <italic><tp:taxon-name><tp:taxon-name-part taxon-name-part-type="genus" reg="Grouvellinus">G.</tp:taxon-name-part> <tp:taxon-name-part taxon-name-part-type="species" reg="andrekuipersi">andrekuipersi</tp:taxon-name-part></tp:taxon-name></italic> sp. n. (paratype male from ‘NepC3g’). Scale bar: 1 mm.</p></caption><graphic xmlns:xlink="http://www.w3.org/1999/xlink" xlink:href="zookeys-754-001-g002.jpg" position="float" orientation="portrait" xlink:type="simple" id="oo_199879.jpg"/></fig><fig id="F10" position="float" orientation="portrait"><label>Figure 12.</label><caption><p>Type localities of the new species: <bold>A</bold> Giluk Falls (for <italic><tp:taxon-name><tp:taxon-name-part taxon-name-part-type="genus" reg="Grouvellinus">Grouvellinus</tp:taxon-name-part> <tp:taxon-name-part taxon-name-part-type="species" reg="leonardodicaprioi">leonardodicaprioi</tp:taxon-name-part></tp:taxon-name></italic> sp. n. and <italic><tp:taxon-name><tp:taxon-name-part taxon-name-part-type="genus" reg="Grouvellinus">G.</tp:taxon-name-part> <tp:taxon-name-part taxon-name-part-type="species" reg="andrekuipersi">andrekuipersi</tp:taxon-name-part></tp:taxon-name></italic> sp. n. <bold>B</bold> Creek east of ‘Nepenthes Camp’ (for <italic><tp:taxon-name><tp:taxon-name-part taxon-name-part-type="genus" reg="Grouvellinus">G.</tp:taxon-name-part> <tp:taxon-name-part taxon-name-part-type="species" reg="quest">quest</tp:taxon-name-part></tp:taxon-name></italic> sp. n.).</p></caption><graphic xmlns:xlink="http://www.w3.org/1999/xlink" xlink:href="zookeys-754-001-g010.jpg" position="float" orientation="portrait" xlink:type="simple" id="oo_199887.jpg"/></fig><fig id="F9" position="float" orientation="portrait"><label>Figure 11.</label><caption><p>Map of the eastern tip of Borneo with large parts of Sabah, Malaysia and Negara Brunei Darussalam and the collection sites of the new <italic><tp:taxon-name><tp:taxon-name-part taxon-name-part-type="genus" reg="Grouvellinus">Grouvellinus</tp:taxon-name-part></tp:taxon-name></italic> species (additional paratypes from <named-content xmlns:xlink="http://www.w3.org/1999/xlink" content-type="dwc:institutional_code" xlink:type="simple">NMW</named-content>) and enlarged area of the Maliau Basin with collection sites of the first taxon expedition.</p></caption><graphic xmlns:xlink="http://www.w3.org/1999/xlink" xlink:href="zookeys-754-001-g009.jpg" position="float" orientation="portrait" xlink:type="simple" id="oo_199886.jpg"/></fig></tp:treatment-sec><ref-list><ref id="B11"><mixed-citation xmlns:xlink="http://www.w3.org/1999/xlink" xlink:type="simple">
          <person-group><name name-style="western"><surname>Jäch</surname><given-names>MA</given-names></name></person-group> (<year>1984</year>) <article-title>Die Gattung <italic><tp:taxon-name><tp:taxon-name-part taxon-name-part-type="genus">Grouvellinus</tp:taxon-name-part></tp:taxon-name></italic> im Himalaya und in Südostasien (<tp:taxon-name><tp:taxon-name-part taxon-name-part-type="genus">Coleoptera</tp:taxon-name-part></tp:taxon-name>, <tp:taxon-name><tp:taxon-name-part taxon-name-part-type="genus">Elmidae</tp:taxon-name-part></tp:taxon-name>).</article-title> <source>Koleopterologische Rundschau</source> <volume>57</volume>: <fpage>107</fpage>–<lpage>127</lpage>.</mixed-citation></ref></ref-list></tp:taxon-treatment>
