# Supplementary material for: Three new species of Grouvellinus Champion, 1923 from Maliau Basin, Sabah, Borneo, discovered by citizen scientists during the first Taxon Expedition (Insecta, Coleoptera, Elmidae)
Source: Zookeys. 2018 Apr 30;(754):1–21. doi: 10.3897/zookeys.754.24276 (PMC5938320; doi:10.3897/zookeys.754.24276)
Supplement: XML Treatment for Grouvellinus andrekuipersi [file zookeys.754.24276-treatment3.xml]

<!DOCTYPE tp:taxon-treatment
  PUBLIC "-//TaxonX//DTD Taxonomic Treatment Publishing DTD v0 20100105//EN" "tax-treatment-NSO.dtd">
<tp:taxon-treatment xmlns:tp="http://www.plazi.org/taxpub"><tp:treatment-meta><kwd-group><label>Taxon classification</label><kwd><named-content xmlns:xlink="http://www.w3.org/1999/xlink" content-type="kingdom">Animalia</named-content></kwd><kwd><named-content xmlns:xlink="http://www.w3.org/1999/xlink" content-type="order">Coleoptera</named-content></kwd><kwd><named-content xmlns:xlink="http://www.w3.org/1999/xlink" content-type="family">Elmidae</named-content></kwd></kwd-group><mixed-citation publication-type="journal"><person-group><name><surname>Freitag</surname><given-names>Hendrik</given-names></name><name><surname>Pangantihon</surname><given-names>Clister V.</given-names></name><name><surname>Njunjić</surname><given-names>Iva</given-names></name></person-group><article-title>Three new species of <italic><tp:taxon-name><tp:taxon-name-part taxon-name-part-type="genus" reg="Grouvellinus">Grouvellinus</tp:taxon-name-part></tp:taxon-name></italic> Champion, 1923 from Maliau Basin, Sabah, Borneo, discovered by citizen scientists during the first Taxon Expedition (<tp:taxon-name><tp:taxon-name-part taxon-name-part-type="class">Insecta</tp:taxon-name-part></tp:taxon-name>, <tp:taxon-name><tp:taxon-name-part taxon-name-part-type="genus" reg="Coleoptera">Coleoptera</tp:taxon-name-part></tp:taxon-name>, <tp:taxon-name><tp:taxon-name-part taxon-name-part-type="genus" reg="Elmidae">Elmidae</tp:taxon-name-part></tp:taxon-name>)</article-title><source>Zookeys</source><day>30</day><month>4</month><year>2018</year><volume>2018</volume><issue>754</issue><fpage>1</fpage><lpage>21</lpage><pub-id pub-id-type="doi">10.3897/zookeys.754.24276</pub-id></mixed-citation></tp:treatment-meta><tp:nomenclature><tp:taxon-name>
              <tp:taxon-name-part taxon-name-part-type="genus" reg="Grouvellinus">Grouvellinus</tp:taxon-name-part>
              <tp:taxon-name-part taxon-name-part-type="species" reg="andrekuipersi">andrekuipersi</tp:taxon-name-part>
              <object-id xmlns:xlink="http://www.w3.org/1999/xlink" content-type="zoobank" xlink:type="simple">http://www.zoobank.org/1AF51771-C764-489E-9122-301C688D0EFA</object-id>
            </tp:taxon-name><tp:taxon-status xmlns:xlink="http://www.w3.org/1999/xlink" xlink:type="simple">sp. n.</tp:taxon-status><xref ref-type="fig" rid="F2">Figures 4</xref><xref ref-type="fig" rid="F7">, 9</xref><xref ref-type="fig" rid="F8">, 10</xref></tp:nomenclature><tp:treatment-sec sec-type="type locality" id="SECID0EJ1AE"><title>Type locality.</title><p>Malaysia, Sabah (on Borneo Island), Maliau Basin, upstream Giluk Falls, ca. <named-content xmlns:xlink="http://www.w3.org/1999/xlink" content-type="dwc:verbatimCoordinates" xlink:type="simple"><named-content content-type="geo-json" specific-use="{&#34;type&#34;:&#34;Point&#34;,&#34;coordinates&#34;:[116.877222,4.746944]}" id="NCID0ES1AE" xlink:type="simple">4°44'49"N, 116°52'38"E</named-content></named-content>, ca. 950 m <abbrev xmlns:xlink="http://www.w3.org/1999/xlink" xlink:title="above sea level (elevation)" id="ABBRID0EX1AE" xlink:type="simple">a.s.l</abbrev>. (Fig. <xref ref-type="fig" rid="F10">12A</xref>).</p><!--PageBreak--></tp:treatment-sec><tp:treatment-sec sec-type="type material" id="SECID0EA2AE"><title>Type material.</title><p>
              <bold>Holotype</bold> ♂ (<named-content xmlns:xlink="http://www.w3.org/1999/xlink" content-type="dwc:institutional_code" xlink:type="simple">BOR/COL</named-content>): “MALAYSIA: Sabah: Maliau Basin: \ upstr. Giluk Falls; bottom rock, run; \ ca. <named-content xmlns:xlink="http://www.w3.org/1999/xlink" content-type="dwc:verbatimCoordinates" xlink:type="simple"><named-content content-type="geo-json" specific-use="{&#34;type&#34;:&#34;Point&#34;,&#34;coordinates&#34;:[116.877222,4.746944]}" id="NCID0EQ2AE" xlink:type="simple">4°44'49"N, 116°52'38"E</named-content></named-content>, ca. 950m <abbrev xmlns:xlink="http://www.w3.org/1999/xlink" xlink:title="above sea level (elevation)" id="ABBRID0EV2AE" xlink:type="simple">a.s.l</abbrev>. \ 01.X.2017, leg. I. Njunjić, CV. Pangantihon, P. Serail (GilF3g)”, terminal parts of abdomen incl. aedeagus glued separately. <bold>Paratypes</bold>: 2♂, 2♀ (<named-content xmlns:xlink="http://www.w3.org/1999/xlink" content-type="dwc:institutional_code" xlink:type="simple">BOR/COL</named-content>) same data as holotype; 5♂, 3♀ (<named-content xmlns:xlink="http://www.w3.org/1999/xlink" content-type="dwc:institutional_code" xlink:type="simple">BOR/COL</named-content>) “MALAYSIA: Sabah: Maliau Basin: \ Creek E Nepenthes Camp; bottom rock, \ run; ca. <named-content xmlns:xlink="http://www.w3.org/1999/xlink" content-type="dwc:verbatimCoordinates" xlink:type="simple"><named-content content-type="geo-json" specific-use="{&#34;type&#34;:&#34;Point&#34;,&#34;coordinates&#34;:[116.879167,4.732500]}" id="NCID0EI3AE" xlink:type="simple">4°43'57"N, 116°52'45"E</named-content></named-content>, ca. 1000m <abbrev xmlns:xlink="http://www.w3.org/1999/xlink" xlink:title="above sea level (elevation)" id="ABBRID0EN3AE" xlink:type="simple">a.s.l</abbrev>. \ 01.X.2017, leg. I. Njunjić, P. Serail, C. de Groot (NepC3g)”; 1♂, 1♀ (<named-content xmlns:xlink="http://www.w3.org/1999/xlink" content-type="dwc:institutional_code" xlink:type="simple">BOR/COL</named-content>) “MALAYSIA: Sabah: Maliau Basin: Creek W Nepenthes Camp; bottom rock, run; ca. <named-content xmlns:xlink="http://www.w3.org/1999/xlink" content-type="dwc:verbatimCoordinates" xlink:type="simple"><named-content content-type="geo-json" specific-use="{&#34;type&#34;:&#34;Point&#34;,&#34;coordinates&#34;:[116.878056,4.734444]}" id="NCID0EZ3AE" xlink:type="simple">4°44'04"N, 116°52'41"E</named-content></named-content>, 1000 m <abbrev xmlns:xlink="http://www.w3.org/1999/xlink" xlink:title="above sea level (elevation)" id="ABBRID0E53AE" xlink:type="simple">a.s.l</abbrev>.; 01.X.2017, leg. I. Njunjić &amp; H. Freitag (NepC4g)”; 2 ♂, 2 ♀ (<named-content xmlns:xlink="http://www.w3.org/1999/xlink" content-type="dwc:institutional_code" xlink:type="simple">BOR/COL</named-content>) “MALAYSIA: Sabah: Maliau Basin: \ Giluk River; Cryptochorinae water plants, \ run; ca. <named-content xmlns:xlink="http://www.w3.org/1999/xlink" content-type="dwc:verbatimCoordinates" xlink:type="simple"><named-content content-type="geo-json" specific-use="{&#34;type&#34;:&#34;Point&#34;,&#34;coordinates&#34;:[116.872500,4.743333]}" id="NCID0EK4AE" xlink:type="simple">4°44'36"N, 116°52'21"E</named-content></named-content>, ca. 980m a.s. \ l.01.X.2017, leg. I. Njunjić, H. Freitag, L. Seip, P. Piccoli (GilR2r)”; 7♂, 7♀, 7exs. (<named-content xmlns:xlink="http://www.w3.org/1999/xlink" content-type="dwc:institutional_code" xlink:type="simple">NMW</named-content>) “Malaysia, Sabah, Crocker \ Range, Rafflesia Centre, \ around km 61 of road Kota \ Kinabalu, Tambunan, \ 13-14.VI. 1996, 6 a”; 1♂ (<named-content xmlns:xlink="http://www.w3.org/1999/xlink" content-type="dwc:institutional_code" xlink:type="simple">NMW</named-content>) “Malaysia, Sabah, ca. 7 km S \ Sapulut, Saupi riv. in primary \ forest, ca. 500m <abbrev xmlns:xlink="http://www.w3.org/1999/xlink" xlink:title="above sea level (elevation)" id="ABBRID0EZ4AE" xlink:type="simple">a.s.l</abbrev>.,J.F. Kočiam lgt.”; 1♂, 4♀, (<named-content xmlns:xlink="http://www.w3.org/1999/xlink" content-type="dwc:institutional_code" xlink:type="simple">NMW</named-content>) “Malaysia, Sabah, Crocker, \ Range, Sunsuron, 10.-11.VI. \ 1996, 8a, Sunsuron riv. flowing \ through deforested area”; 1♂, 1 ex. (<named-content xmlns:xlink="http://www.w3.org/1999/xlink" content-type="dwc:institutional_code" xlink:type="simple">NMW</named-content>) “MAL., Sarawak 1993 \ Kelabit HL, Umg. Bario \ 26.2., ca 1000 m \ leg. M. Jäch (14)”; 1♂, 1 ♀, 1 ex. (<named-content xmlns:xlink="http://www.w3.org/1999/xlink" content-type="dwc:institutional_code" xlink:type="simple">NMW</named-content>) “MAL., Sarawak 1993 \ Kelabit HL, 6km E Bario \ Pa Ukat, 27.2., ca 1000 m \ leg. M. Jäch (16)”; 1♂, 2exs. (<named-content xmlns:xlink="http://www.w3.org/1999/xlink" content-type="dwc:institutional_code" xlink:type="simple">SP</named-content>) “MALAYSIA: Sabah: Tawau, Lucia River, 750 m <abbrev xmlns:xlink="http://www.w3.org/1999/xlink" xlink:title="above sea level (elevation)" id="ABBRID0ER5AE" xlink:type="simple">a.s.l</abbrev>.”.</p></tp:treatment-sec><tp:treatment-sec sec-type="etymology" id="SECID0EV5AE"><title>Etymology.</title><p>The new species is named after the Dutch astronaut André Kuipers in recognition of his engagement against the loss of the planet’s natural resources and his ambassadorship for various entomological organizations. The name was elected in an online public contest organized by the science program De Kennis van Nu of the Dutch public broadcaster NTR.</p></tp:treatment-sec><tp:treatment-sec sec-type="description" id="SECID0E15AE"><title>Description.</title><p>Body elongate obovate, 1.7–1.8 mm long (<abbrev xmlns:xlink="http://www.w3.org/1999/xlink" xlink:title="calculated length" id="ABBRID0EA6AE" xlink:type="simple">CL</abbrev>), 0.86–0.91 mm wide (<abbrev xmlns:xlink="http://www.w3.org/1999/xlink" xlink:title="maximum elytral width" id="ABBRID0EE6AE" xlink:type="simple">EW</abbrev>), 2.0 times as long as wide (<abbrev xmlns:xlink="http://www.w3.org/1999/xlink" xlink:title="calculated length" id="ABBRID0EI6AE" xlink:type="simple">CL</abbrev>/<abbrev xmlns:xlink="http://www.w3.org/1999/xlink" xlink:title="maximum elytral width" id="ABBRID0EM6AE" xlink:type="simple">EW</abbrev>).</p><p>
              <italic>Dorsal colouration</italic> (Fig. <xref ref-type="fig" rid="F2">4</xref>) predominantly dark brown; pronotum black; elytra darkest at disc; basal area between shoulder and sutural interval usually with a pair of more or less distinct and extended yellowish brown spot; commonly also sub-apical elytral areas with indistinct faint paler spots; legs dark brown increasingly paler distad; tarsi and antennae golden brown; maxillary and labial palps brown; pubescence shiny yellowish. Ventral side (Fig. <xref ref-type="fig" rid="F7">9B, C</xref>) reddish dark brown.</p><p>
              <italic>Head</italic> 0.35–0.39 mm wide (<abbrev xmlns:xlink="http://www.w3.org/1999/xlink" xlink:title="head width, including eyes" id="ABBRID0EBAAG" xlink:type="simple">HW</abbrev>); <abbrev xmlns:xlink="http://www.w3.org/1999/xlink" xlink:title="interocular distance" id="ABBRID0EFAAG" xlink:type="simple">ID</abbrev> 0.16–0.17 mm; partly retractable; frons, clypeus, and anterior and lateral areas of labrum moderately pubescent; punctures small; intervals medially flat and glabrous, laterally rugulose. Frontoclypeal suture straight, indistinct. Eyes slightly protruding. Antennae genus-typical, usually semi-circularly folded around anterio-lateral eye margin.</p><p>
              <italic>Pronotum</italic> (Fig. <xref ref-type="fig" rid="F7">9A</xref>) 0.52–0.55 mm long (<abbrev xmlns:xlink="http://www.w3.org/1999/xlink" xlink:title="pronotal length" id="ABBRID0ERAAG" xlink:type="simple">PL</abbrev>), 0.62–0.64 mm wide (<abbrev xmlns:xlink="http://www.w3.org/1999/xlink" xlink:title="maximum pronotal width" id="ABBRID0EVAAG" xlink:type="simple">PW</abbrev>), wider than long (<abbrev xmlns:xlink="http://www.w3.org/1999/xlink" xlink:title="pronotal length" id="ABBRID0EZAAG" xlink:type="simple">PL</abbrev>/MW), widest posterior 0–0.3, distinctly narrower than elytra, anteriorly attenuate; anterior margin slightly convex; median carina absent, but with a pair of short posterior-median rugose patches (anterior of the scutellum); sublateral carinae very indistinct and short; oblique impression moderately deep, narrow, extending <!--PageBreak-->approx. anterior 0.3–0.75; laterobasal impression shallow and indistinct; pronotal disc slightly vaulted; entire pronotum moderately sparsely punctate; punctures very small and shallowly impressed; setae moderately long; interstices glabrous and flat; laterobasal impression and lateral margins rugulose. Hypomeron rugose, moderately densely pubescent.</p><p>
              <italic>Prosternum</italic> (Fig. <xref ref-type="fig" rid="F7">9B</xref>) short; lateral portions with very dense, fine pubescence (plastron); median portion including process medially broadly impressed, rugulose except for glabrous median portion; prosternal process sub-quadrate, approx. as wide as long; lateral margins finely striate.</p><p>
              <italic>Scutellum</italic> sub-triangular, medially slightly impressed, glabrous.</p><fig id="F7" position="float" orientation="portrait"><label>Figure 9.</label><caption><p>
                  <italic><tp:taxon-name><tp:taxon-name-part taxon-name-part-type="genus" reg="Grouvellinus">Grouvellinus</tp:taxon-name-part> <tp:taxon-name-part taxon-name-part-type="species" reg="andrekuipersi">andrekuipersi</tp:taxon-name-part></tp:taxon-name></italic> sp. n. (paratype males from ‘NepC3g’): <bold>A</bold> anterio-dorsal aspect with pronotum <bold>B</bold> anterio-ventral aspect with prosternum, meso- and metaventrite <bold>C</bold> posterio-ventral aspect with ventrites 1–5.</p></caption><graphic xmlns:xlink="http://www.w3.org/1999/xlink" xlink:href="zookeys-754-001-g007.jpg" position="float" orientation="portrait" xlink:type="simple" id="oo_199884.jpg"/></fig><p>
              <italic>Elytra</italic> (Fig. <xref ref-type="fig" rid="F2">4</xref>) roundly elongate, moderately convex dorsally, 1.29–1.33 mm long (<abbrev xmlns:xlink="http://www.w3.org/1999/xlink" xlink:title="elytral length" id="ABBRID0ERCAG" xlink:type="simple">EL</abbrev>), ca. 1.5 times as long as wide (<abbrev xmlns:xlink="http://www.w3.org/1999/xlink" xlink:title="elytral length" id="ABBRID0EVCAG" xlink:type="simple">EL</abbrev>/<abbrev xmlns:xlink="http://www.w3.org/1999/xlink" xlink:title="maximum elytral width" id="ABBRID0EZCAG" xlink:type="simple">EW</abbrev>), widest at the middle, slightly tapered anteriad; apices separately rounded, with eight longitudinal, slightly impressed rows of punctures; punctures much larger (in row 1: approx. as wide as intervals) and deeper impressed basally, increasingly smaller (in rows 1–4: 0.2 times of intervals) and more <!--PageBreak-->shallowly impressed apically, regularly arranged in median rows only, less regularly arranged in lateral rows; interstices glabrous; only interval 8 with (genus-typical) serrate carina; all carinae with row of yellowish pubescence; lateral elytral margin serrate.</p><p>
              <italic>Mesoventrite</italic> (Fig. <xref ref-type="fig" rid="F7">9C</xref>) with two pairs of deep sub-trapezoidal grooves, one behind procoxae, another medially, the latter more distinct in males.</p><p>
              <italic>Metaventrite</italic> (Fig. <xref ref-type="fig" rid="F7">9C</xref>) with large glabrous disc; longitudinal impression along median suture limited to posterior half; lateral portions with irregular impressions and irregularly micro-striate interstices; posterior-lateral portions with very dense, fine pubescence (plastron).</p><!--PageBreak--><p>
              <italic>Abdominal ventrites</italic> (Fig. <xref ref-type="fig" rid="F7">9C</xref>). Ventrite 1 with pair of longitudinal carinae between glabrous disc and densely finely pubescent lateral portions (plastron); broad lateral portions of ventrites 1–2 and almost entire ventrites 4–5 (Fig. <xref ref-type="fig" rid="F7">9B</xref>) densely covered with plastron and scattered, moderately long setae; the latter more dense at apex and lateral margins of ventrite 5.</p><p>
              <italic>Legs</italic> (Fig. <xref ref-type="fig" rid="F2">4</xref>) approx. as long as body; hind leg longest; tibia longer than tarsus and femur in all legs; outer (dorsal) edge of all femora and tibiae with longitudinal row of robust trichoid setae (in both sexes); coxae and inner (ventral) faces of femora and tibiae densely covered with plastron-like short adpressed setae; inner (ventral) edge of distal tibia and tarsomeres 1–4 with fringe of long trichoid setae and short spine-like setae; apex of tibiae with pair of apical spines and a cluster of long spine-like setae (most conspicuous at hind tibia). Legs not conspicuously varying between sexes.</p><p>
              <italic>Aedeagus</italic> (Fig. <xref ref-type="fig" rid="F8">10A, B</xref>) ca. 440 μm long, ca. 100 μm wide. Base reaching basal 0.46 of total aedeagus length. Median lobe ca. four times as long as wide, distinctly overreaching parameres, slightly conical towards round apex in apical third. Ventral sac apically inflated, internally densely stippled and with dense sub-median fringes of moderately long, thin spines. Parameres apically conical (in both, ventral and lateral view), very slender in apical 2/3 in lateral view, usually with more than 20 trichoid setae in apical third, most of them at outer ventral face; most apical 2–4 setae longest and inserted at dorsal face.</p><p>
              <italic>Male sternite IX</italic> as in previous new species.</p><!--PageBreak--><p>
              <italic>Ovipositor</italic> (Fig. <xref ref-type="fig" rid="F8">10C</xref>) similar to that of <italic><tp:taxon-name><tp:taxon-name-part taxon-name-part-type="genus" reg="Grouvellinus">Grouvellinus</tp:taxon-name-part> <tp:taxon-name-part taxon-name-part-type="species" reg="quest">quest</tp:taxon-name-part></tp:taxon-name></italic> sp. n., but overall slightly shorter (total length ca. 580 μm); stylus slightly shorter (30 μm long), and more bent outwards; coxite relatively longer (260 μm long), apically more broadened, ca. 2.8 times long as proximal portion; valvifer 330 μm long.</p><fig id="F8" position="float" orientation="portrait"><label>Figure 10.</label><caption><p>
                  <italic><tp:taxon-name><tp:taxon-name-part taxon-name-part-type="genus" reg="Grouvellinus">Grouvellinus</tp:taxon-name-part> <tp:taxon-name-part taxon-name-part-type="species" reg="andrekuipersi">andrekuipersi</tp:taxon-name-part></tp:taxon-name></italic> sp. n. (paratype male &amp; female from ‘NepC3g’): <bold>A</bold> aedeagus in lateral view <bold>B</bold> aedeagus in ventral view <bold>C</bold> ovipositor in ventral view (right half). Scale bars: 0.1 mm.</p></caption><graphic xmlns:xlink="http://www.w3.org/1999/xlink" xlink:href="zookeys-754-001-g008.jpg" position="float" orientation="portrait" xlink:type="simple" id="oo_199885.jpg"/></fig><!--PageBreak--></tp:treatment-sec><tp:treatment-sec sec-type="Larva" id="SECID0EDGAG"><title>Larva.</title><p>Unknown.</p></tp:treatment-sec><tp:treatment-sec sec-type="Differential diagnosis" id="SECID0EIGAG"><title>Differential diagnosis.</title><p>
              <italic><tp:taxon-name><tp:taxon-name-part taxon-name-part-type="genus" reg="Grouvellinus">Grouvellinus</tp:taxon-name-part> <tp:taxon-name-part taxon-name-part-type="species" reg="andrekuipersi">andrekuipersi</tp:taxon-name-part></tp:taxon-name></italic> sp. n. is similar in size, pronotal and elytral surface structure to <italic><tp:taxon-name><tp:taxon-name-part taxon-name-part-type="genus" reg="Grouvellinus">G.</tp:taxon-name-part> <tp:taxon-name-part taxon-name-part-type="species" reg="thienemanni">thienemanni</tp:taxon-name-part></tp:taxon-name></italic> Jäch, 1984 and <italic><tp:taxon-name><tp:taxon-name-part taxon-name-part-type="genus" reg="Grouvellinus">G.</tp:taxon-name-part> <tp:taxon-name-part taxon-name-part-type="species" reg="sumatrensis">sumatrensis</tp:taxon-name-part></tp:taxon-name></italic> Jäch, 1984, but displays a slenderer pronotum in relation to the elytra and slightly convex lateral elytral margins (vs. slightly concave or straight in basal half in <italic><tp:taxon-name><tp:taxon-name-part taxon-name-part-type="genus" reg="Grouvellinus">G.</tp:taxon-name-part> <tp:taxon-name-part taxon-name-part-type="species" reg="thienemanni">thienemanni</tp:taxon-name-part></tp:taxon-name></italic> and <italic><tp:taxon-name><tp:taxon-name-part taxon-name-part-type="genus" reg="Grouvellinus">G.</tp:taxon-name-part> <tp:taxon-name-part taxon-name-part-type="species" reg="sumatrensis">sumatrensis</tp:taxon-name-part></tp:taxon-name></italic>). The yellowish elytral patterns commonly seen in <italic><tp:taxon-name><tp:taxon-name-part taxon-name-part-type="genus" reg="Grouvellinus">G.</tp:taxon-name-part> <tp:taxon-name-part taxon-name-part-type="species" reg="andrekuipersi">andrekuipersi</tp:taxon-name-part></tp:taxon-name></italic> sp. n. were not observed in any examined specimen (n = 20) of the two congeners. Their entire elytra and pronotum appear overall slightly paler (brown). Additionally, the pronotal basis is entirely rugulose (“shagreened”) in <italic><tp:taxon-name><tp:taxon-name-part taxon-name-part-type="genus" reg="Grouvellinus">G.</tp:taxon-name-part> <tp:taxon-name-part taxon-name-part-type="species" reg="thienemanni">thienemanni</tp:taxon-name-part></tp:taxon-name></italic> and <italic><tp:taxon-name><tp:taxon-name-part taxon-name-part-type="genus" reg="Grouvellinus">G.</tp:taxon-name-part> <tp:taxon-name-part taxon-name-part-type="species" reg="sumatrensis">sumatrensis</tp:taxon-name-part></tp:taxon-name></italic> (vs. glabrous with a pair of median rugose patches in <italic><tp:taxon-name><tp:taxon-name-part taxon-name-part-type="genus" reg="Grouvellinus">G.</tp:taxon-name-part> <tp:taxon-name-part taxon-name-part-type="species" reg="andrekuipersi">andrekuipersi</tp:taxon-name-part></tp:taxon-name></italic> sp. n.). In <italic><tp:taxon-name><tp:taxon-name-part taxon-name-part-type="genus" reg="Grouvellinus">G.</tp:taxon-name-part> <tp:taxon-name-part taxon-name-part-type="species" reg="thienemanni">thienemanni</tp:taxon-name-part></tp:taxon-name></italic>, the pronotal disc is additionally more densely punctate. The aedeagus of the new species is also similar in size and proportions to that of <italic><tp:taxon-name><tp:taxon-name-part taxon-name-part-type="genus" reg="Grouvellinus">G.</tp:taxon-name-part> <tp:taxon-name-part taxon-name-part-type="species" reg="thienemanni">thienemanni</tp:taxon-name-part></tp:taxon-name></italic>, but in <italic><tp:taxon-name><tp:taxon-name-part taxon-name-part-type="genus" reg="Grouvellinus">G.</tp:taxon-name-part> <tp:taxon-name-part taxon-name-part-type="species" reg="andrekuipersi">andrekuipersi</tp:taxon-name-part></tp:taxon-name></italic> sp. n., the paramere tips are distinctly conical (vs. evenly rounded in <italic><tp:taxon-name><tp:taxon-name-part taxon-name-part-type="genus" reg="Grouvellinus">G.</tp:taxon-name-part> <tp:taxon-name-part taxon-name-part-type="species" reg="thienemanni">thienemanni</tp:taxon-name-part></tp:taxon-name></italic>) and the median lobe is wider and conically tapering towards apex (vs. evenly slender in apical 1/5 in <italic><tp:taxon-name><tp:taxon-name-part taxon-name-part-type="genus" reg="Grouvellinus">G.</tp:taxon-name-part> <tp:taxon-name-part taxon-name-part-type="species" reg="thienemanni">thienemanni</tp:taxon-name-part></tp:taxon-name></italic>). From the previous new species (<italic><tp:taxon-name><tp:taxon-name-part taxon-name-part-type="genus" reg="Grouvellinus">G.</tp:taxon-name-part> <tp:taxon-name-part taxon-name-part-type="species" reg="quest">quest</tp:taxon-name-part></tp:taxon-name></italic> sp. n.), <italic><tp:taxon-name><tp:taxon-name-part taxon-name-part-type="genus" reg="Grouvellinus">G.</tp:taxon-name-part> <tp:taxon-name-part taxon-name-part-type="species" reg="andrekuipersi">andrekuipersi</tp:taxon-name-part></tp:taxon-name></italic> sp. n. can easily be distinguished by 1) the pale elytral patches; 2) the smoother elytral surface due to the lack of any other elytral carinae than at interval 8; 3) the relatively broader and laterally convex elytra; 4) the sparse punctures of the pronotum; and 5) the smaller aedeagus with distinctly varying base, median lobe, and parameres.</p></tp:treatment-sec><tp:treatment-sec sec-type="distribution" id="SECID0E5LAG"><title>Distribution.</title><p>This species is known only from Borneo Island, namely the upper Maliau Basin, Tawau Hills Park, and Crocker Range in Sabah and two sites in eastern Sarawak (Fig. <xref ref-type="fig" rid="F9">11</xref>).</p><fig id="F9" position="float" orientation="portrait"><label>Figure 11.</label><caption><p>Map of the eastern tip of Borneo with large parts of Sabah, Malaysia and Negara Brunei Darussalam and the collection sites of the new <italic><tp:taxon-name><tp:taxon-name-part taxon-name-part-type="genus" reg="Grouvellinus">Grouvellinus</tp:taxon-name-part></tp:taxon-name></italic> species (additional paratypes from <named-content xmlns:xlink="http://www.w3.org/1999/xlink" content-type="dwc:institutional_code" xlink:type="simple">NMW</named-content>) and enlarged area of the Maliau Basin with collection sites of the first taxon expedition.</p></caption><graphic xmlns:xlink="http://www.w3.org/1999/xlink" xlink:href="zookeys-754-001-g009.jpg" position="float" orientation="portrait" xlink:type="simple" id="oo_199886.jpg"/></fig><fig id="F10" position="float" orientation="portrait"><label>Figure 12.</label><caption><p>Type localities of the new species: <bold>A</bold> Giluk Falls (for <italic><tp:taxon-name><tp:taxon-name-part taxon-name-part-type="genus" reg="Grouvellinus">Grouvellinus</tp:taxon-name-part> <tp:taxon-name-part taxon-name-part-type="species" reg="leonardodicaprioi">leonardodicaprioi</tp:taxon-name-part></tp:taxon-name></italic> sp. n. and <italic><tp:taxon-name><tp:taxon-name-part taxon-name-part-type="genus" reg="Grouvellinus">G.</tp:taxon-name-part> <tp:taxon-name-part taxon-name-part-type="species" reg="andrekuipersi">andrekuipersi</tp:taxon-name-part></tp:taxon-name></italic> sp. n. <bold>B</bold> Creek east of ‘Nepenthes Camp’ (for <italic><tp:taxon-name><tp:taxon-name-part taxon-name-part-type="genus" reg="Grouvellinus">G.</tp:taxon-name-part> <tp:taxon-name-part taxon-name-part-type="species" reg="quest">quest</tp:taxon-name-part></tp:taxon-name></italic> sp. n.).</p></caption><graphic xmlns:xlink="http://www.w3.org/1999/xlink" xlink:href="zookeys-754-001-g010.jpg" position="float" orientation="portrait" xlink:type="simple" id="oo_199887.jpg"/></fig></tp:treatment-sec><tp:treatment-sec><!--Section generated to contain objects referenced in tp:taxon-treatment.--><fig id="F2" position="float" orientation="portrait"><label>Figures 2–4.</label><caption><p>Habitus of the new <italic><tp:taxon-name><tp:taxon-name-part taxon-name-part-type="genus" reg="Grouvellinus">Grouvellinus</tp:taxon-name-part></tp:taxon-name></italic> species collected from the Maliau Basin: <bold>2</bold> <italic><tp:taxon-name><tp:taxon-name-part taxon-name-part-type="genus" reg="Grouvellinus">G.</tp:taxon-name-part> <tp:taxon-name-part taxon-name-part-type="species" reg="leonardodicaprioi">leonardodicaprioi</tp:taxon-name-part></tp:taxon-name></italic> sp. n. (image of holotype male partly complemented) <bold>3</bold> <italic><tp:taxon-name><tp:taxon-name-part taxon-name-part-type="genus" reg="Grouvellinus">G.</tp:taxon-name-part> <tp:taxon-name-part taxon-name-part-type="species" reg="quest">quest</tp:taxon-name-part></tp:taxon-name></italic> sp. n. (paratype male from ‘NepC3g’) <bold>4</bold> <italic><tp:taxon-name><tp:taxon-name-part taxon-name-part-type="genus" reg="Grouvellinus">G.</tp:taxon-name-part> <tp:taxon-name-part taxon-name-part-type="species" reg="andrekuipersi">andrekuipersi</tp:taxon-name-part></tp:taxon-name></italic> sp. n. (paratype male from ‘NepC3g’). Scale bar: 1 mm.</p></caption><graphic xmlns:xlink="http://www.w3.org/1999/xlink" xlink:href="zookeys-754-001-g002.jpg" position="float" orientation="portrait" xlink:type="simple" id="oo_199879.jpg"/></fig></tp:treatment-sec></tp:taxon-treatment>
